# Supplementary material for: Integrative Transcriptomics and Proteomics Analysis Reveals THRSP’s Role in Lipid Metabolism
Source: Genes (Basel). 2024 Nov 30;15(12):1562. doi: 10.3390/genes15121562 (PMC11675175; doi:10.3390/genes15121562)
Supplement: Supplementary file 1 [file genes-15-01562-s001.zip]

Archive with 3 entries (3 files):
- Figure S.pdf
- Table S1.xlsx
- Table S2.xlsx
