# Supplementary material for: Integrative Transcriptomics and Proteomics Analysis Reveals THRSP’s Role in Lipid Metabolism
Source: Genes (Basel). 2024 Nov 30;15(12):1562. doi: 10.3390/genes15121562 (PMC11675175; doi:10.3390/genes15121562)
Supplement: Supplementary file 1 [file genes-15-01562-s001.zip › Table S1.xlsx]

## Sheet: Sheet1
Gene	Forward (F 5'-3')	Reverse (R 5'-3')
β-actin	GGCACCACACCTTCTACAATG	GGGGTGTTGAAGGTCTCAAAC
THRSP	AGCGAGGCTGAGAACGAC	GGGTAAGGATGTGATGGAGG
PPARγ	TTATGGAGCCTAAGTTTGAGTT	CAGCAGGTTGTCTTGGATGT
FABP4	GATGCCTTTGTGGGAACCTG	TCCTGTCGTCTGCGGTGATT
ADIPOQ	AGAATCATTATGACGGCAGCAC	CCAGATGGAGGAGCACAGAG
PLIN1	CCAACCCTGCTGGATGGAGA	GCTTCTTTGGTGCTGTTGTAGGTC
CIDEC	AAGGTTCGCAAAGGCATCAT	TGGCTTCTGGGAAAGGGCTA
LPL	AGTTTGGCTCCAGAGTTTGA	TGGTTGAAGTGGCAGTTAGA
SCD1	CCGGAGACCCCTTAGATCGA	TAGCCTGTAAAAGATTTCTGCAAACC
ABHD5	TGACAGTGATGCGGAAGAAG	AGATCTGGTCGCTCAGGAAA
ATF6	CGCCTTTTAGTCCGGTTCTT	CCAGTTGGTAACAATGCCATGT
LIPE	CCCTACCTCAAGAACTGGGC	GCTCTCCAGTTGAACCAAGC
DGAT1	TCGTGGTATCCTGAATTGGTG	AGGTTCTCTAAAAATAACCTTGCATT
AGPAT2	TTTGAGGTCAGCGGACAGAA	AGGATGCTCTGGTGATTAGAGATGA
AGPAT3	GGAGGAAAACACCTGTCCAC	TCAAGGGTGTCCGACCTG
