# Supplementary material for: Integrative Transcriptomics and Proteomics Analysis Reveals THRSP’s Role in Lipid Metabolism
Source: Genes (Basel). 2024 Nov 30;15(12):1562. doi: 10.3390/genes15121562 (PMC11675175; doi:10.3390/genes15121562)
Supplement: Supplementary file 1 [file genes-15-01562-s001.zip › Table S2.xlsx]

## Sheet: Table S2
Gene_ID	Symbol	log2FoldChange	padj	Regulated	Family
ENSMUSG00000032035	Ets1	-1.8263	1.24294e-148	Down	ETS
ENSMUSG00000026663	Atf6	-1.47028	5.50206e-117	Down	TF_bZIP
ENSMUSG00000030353	Tead4	-1.80918	3.10456e-110	Down	TEA
ENSMUSG00000004040	Stat3	-1.24139	2.15068e-86	Down	STAT
ENSMUSG00000030189	Ybx3	-1.21746	5.56819e-86	Down	CSD
ENSMUSG00000028358	Zfp618	2.92831	6.98138e-78	Up	zf-C2H2
ENSMUSG00000019817	Plagl1	2.91797	1.78929e-55	Up	zf-C2H2
ENSMUSG00000037138	Aff3	1.98779	6.07428e-54	Up	AF-4
ENSMUSG00000022676	Snai2	1.02802	5.97936e-52	Up	zf-C2H2
ENSMUSG00000026890	Lhx6	2.97891	9.70233e-50	Up	Homeobox
ENSMUSG00000002325	Irf9	1.85705	1.66271e-48	Up	IRF
ENSMUSG00000025498	Irf7	3.50505	9.01101e-48	Up	IRF
ENSMUSG00000056758	Hmga2	1.43427	8.49435e-46	Up	HMGA
ENSMUSG00000063659	Zbtb18	-1.40724	9.92419e-45	Down	ZBTB
ENSMUSG00000026380	Tfcp2l1	-2.49362	4.18098e-44	Down	CP2
ENSMUSG00000022508	Bcl6	-1.23481	6.92913e-42	Down	ZBTB
ENSMUSG00000024968	Rcor2	2.02009	1.12279e-41	Up	MYB
ENSMUSG00000038507	Parp12	1.35174	3.86503e-41	Up	Others
ENSMUSG00000067071	Hes6	-1.28807	4.01918e-41	Down	bHLH
ENSMUSG00000055240	Zfp101	1.67278	6.74102e-38	Up	zf-C2H2
ENSMUSG00000078302	Foxd1	1.06684	1.35726e-34	Up	Fork_head
ENSMUSG00000022708	Zbtb20	-1.14609	1.09719e-32	Down	ZBTB
ENSMUSG00000021972	Hmbox1	-1.09982	1.97328e-32	Down	Homeobox
ENSMUSG00000026279	Thap4	-1.10536	4.26546e-32	Down	THAP
ENSMUSG00000046711	Hmga1	-1.10676	4.4242e-32	Down	HMGA
ENSMUSG00000050410	Tcf19	1.38782	6.11393e-32	Up	Others
ENSMUSG00000058388	Phtf1	1.11282	4.98398e-31	Up	Others
ENSMUSG00000022528	Hes1	1.2431	1.16555e-27	Up	bHLH
ENSMUSG00000040033	Stat2	1.15416	1.50779e-26	Up	STAT
ENSMUSG00000029755	Dlx5	1.44011	1.89945e-26	Up	Homeobox
ENSMUSG00000044807	Zfp354c	1.37199	2.59046e-25	Up	zf-C2H2
ENSMUSG00000056501	Cebpb	-1.06033	3.808e-25	Down	TF_bZIP
ENSMUSG00000041911	Dlx1	2.25323	2.68578e-24	Up	Homeobox
ENSMUSG00000023391	Dlx2	1.10338	4.14697e-23	Up	Homeobox
ENSMUSG00000005583	Mef2c	1.2836	7.34276e-23	Up	SRF
ENSMUSG00000030087	Klf15	-1.87845	7.69049e-22	Down	zf-C2H2
ENSMUSG00000034762	Glis1	1.38716	7.49478e-20	Up	zf-C2H2
ENSMUSG00000013089	Etv5	1.43202	2.61456e-18	Up	ETS
ENSMUSG00000074867	Zfp808	2.67669	3.29744e-18	Up	zf-C2H2
ENSMUSG00000015053	Gata2	1.09286	3.87903e-18	Up	zf-GATA
ENSMUSG00000037572	Wdhd1	1.04757	4.99254e-18	Up	HMG
ENSMUSG00000061013	Mkx	1.50511	9.25196e-17	Up	Homeobox
ENSMUSG00000116673	A630089N07Rik	2.01632	1.07688e-16	Up	zf-C2H2
ENSMUSG00000030393	Zik1	1.40845	1.55593e-15	Up	zf-C2H2
ENSMUSG00000037868	Egr2	1.06429	1.46579e-13	Up	zf-C2H2
ENSMUSG00000030386	Zfp606	1.03867	1.80619e-13	Up	zf-C2H2
ENSMUSG00000041420	Meis3	1.08916	1.90203e-13	Up	Homeobox
ENSMUSG00000020185	E2f7	1.91277	3.10455e-13	Up	E2F
ENSMUSG00000016087	Fli1	1.44256	1.40913e-12	Up	ETS
ENSMUSG00000067430	Zfp763	1.07938	1.65243e-12	Up	zf-C2H2
ENSMUSG00000026098	Pms1	1.29536	1.92182e-12	Up	HMG
ENSMUSG00000026826	Nr4a2	-1.09212	4.09631e-12	Down	NGFIB-like
ENSMUSG00000074863	Platr25	1.12419	4.91099e-12	Up	zf-C2H2
ENSMUSG00000074865	Zfp934	1.60278	1.33333e-11	Up	zf-C2H2
ENSMUSG00000036036	Zfp57	1.36947	3.8544e-11	Up	zf-C2H2
ENSMUSG00000002265	Peg3	2.85875	5.83257e-11	Up	zf-C2H2
ENSMUSG00000005267	Zfp287	1.38916	5.95154e-11	Up	zf-C2H2
ENSMUSG00000027796	Smad9	1.524	7.88871e-11	Up	MH1
ENSMUSG00000090093	Gm14399	1.45217	1.90101e-10	Up	zf-C2H2
ENSMUSG00000021485	Mxd3	2.2082	3.50471e-10	Up	bHLH
ENSMUSG00000042097	Zfp239	1.37364	4.47151e-10	Up	zf-C2H2
ENSMUSG00000019789	Hey2	-1.33282	1.3648e-09	Down	bHLH
ENSMUSG00000033669	Zfp7	1.09622	6.25142e-09	Up	zf-C2H2
ENSMUSG00000069743	Zfp820	1.11173	2.66023e-08	Up	zf-C2H2
ENSMUSG00000056019	Zfp709	1.358	4.18626e-08	Up	zf-C2H2
ENSMUSG00000017861	Mybl2	1.09438	4.41869e-07	Up	MYB
ENSMUSG00000001655	Hoxc13	1.11416	6.54553e-07	Up	Homeobox
ENSMUSG00000017007	Rbpjl	2.49619	7.72701e-07	Up	CSL
ENSMUSG00000066838	Zfp772	1.18164	9.87108e-07	Up	zf-C2H2
ENSMUSG00000091183	Gm5141	1.68609	1.71082e-06	Up	zf-C2H2
ENSMUSG00000094942	Gm3604	2.07781	1.79069e-06	Up	zf-C2H2
ENSMUSG00000051499	Zfp786	1.52426	1.77584e-05	Up	zf-C2H2
ENSMUSG00000026976	Pax8	5.08617	1.7982e-05	Up	PAX
ENSMUSG00000074676	Foxs1	-1.32119	2.25528e-05	Down	Fork_head
ENSMUSG00000031618	Nr3c2	1.87952	3.5499e-05	Up	ESR-like
ENSMUSG00000000247	Lhx2	1.31203	3.66401e-05	Up	Homeobox
ENSMUSG00000021379	Id4	2.38936	4.22854e-05	Up	bHLH
ENSMUSG00000028341	Nr4a3	1.2312	0.000175672	Up	NGFIB-like
ENSMUSG00000045991	Onecut2	1.02359	0.00046233	Up	CUT
ENSMUSG00000078894	2210418O10Rik	1.89608	0.000747253	Up	zf-C2H2
ENSMUSG00000024986	Hhex	2.00963	0.000768527	Up	Homeobox
ENSMUSG00000063383	Zfp947	1.4923	0.00112809	Up	zf-C2H2
ENSMUSG00000005373	Mlxipl	-3.8764	0.00116023	Down	bHLH
ENSMUSG00000053297	AI854703	1.79775	0.00156933	Up	zf-C2H2
ENSMUSG00000069184	Zfp72	1.01338	0.00206405	Up	zf-C2H2
ENSMUSG00000000093	Tbx2	1.51779	0.00298071	Up	T-box
ENSMUSG00000079038	D130040H23Rik	1.67814	0.00318548	Up	zf-C2H2
ENSMUSG00000042109	Csdc2	-2.15506	0.00345823	Down	CSD
ENSMUSG00000036139	Hoxc9	2.62106	0.00504754	Up	Homeobox
ENSMUSG00000078887	Gm6710	3.21423	0.00527683	Up	zf-C2H2
ENSMUSG00000019768	Esr1	3.31451	0.00621145	Up	ESR-like
ENSMUSG00000003949	Hlf	1.94732	0.00691493	Up	TF_bZIP
ENSMUSG00000066829	Zfp810	1.23483	0.00752593	Up	zf-C2H2
ENSMUSG00000024176	Sox8	3.16449	0.00994114	Up	HMG
ENSMUSG00000048251	Bcl11b	1.75796	0.0117569	Up	zf-C2H2
ENSMUSG00000070034	Sp110	4.25021	0.0128497	Up	SAND
ENSMUSG00000078902	Gm14443	1.61712	0.0137784	Up	zf-C2H2
ENSMUSG00000028654	Mycl	1.85811	0.016424	Up	bHLH
ENSMUSG00000109771	Gm35315	1.05998	0.0201779	Up	zf-C2H2
ENSMUSG00000078995	Zfp456	1.56351	0.0233286	Up	zf-C2H2
ENSMUSG00000043753	Dmrta1	2.88774	0.0245604	Up	DM
ENSMUSG00000040732	Erg	2.47589	0.0249484	Up	ETS
ENSMUSG00000040270	Bach2	1.02829	0.0325432	Up	TF_bZIP
ENSMUSG00000021055	Esr2	1.2258	0.0345844	Up	ESR-like
ENSMUSG00000026222	Sp100	1.60879	0.0420368	Up	SAND
ENSMUSG00000036192	Rorb	3.6593	0.0496807	Up	THR-like
